# Supplementary material for: Improved protocol for metabolite extraction and identification of respiratory quinones in extremophilic Archaea grown on mineral materials
Source: Front Microbiol. 2025 Jan 8;15:1473270. doi: 10.3389/fmicb.2024.1473270 (PMC11750793; doi:10.3389/fmicb.2024.1473270)
Supplement: Supplementary file 2 [file Table_1.xlsx]

## Sheet: Mass data interpretation
	Organic extract	Organic extract	Organic extract	Organic extract	Organic extract	Culture supernatant	Cell pellet		[M + H]+	error [M + H]+	[M + Na]+	error [M + Na]+
Measured m/z	DHB matrix	DHB matrix	HCCA matrix	HCCA matrix	HCCA matrix	HCCA matrix	HCCA matrix	Formula	Calculated m/z	Measured-calculated m/z	Calculated m/z	Measured-calculated m/z	Annotated metabolites			measured m/z in biological samples using MALDI-TOF MS	annotated m/z*
112.933			112.933	112.921	112.915										only in culture supernatant	20	1
114.931			114.931	114.919											only in cell pellet	16	0
115.07						115.07	115.057								only in organic extract	61	12
119.889						119.889	119.879								only in culture supernatant & cell pellet	19	0
131.038			131.045	131.029		131.038	131.022								∑	116	13
135.117			135.117					C5H10O4	135.065	0.051815			2-deoxy-D-ribose
138.871		138.871															*error max = 0.2 Da
140.868		140.868	140.926	140.905			140.884
141.838						141.838
143.834						143.834	143.82
151.854						151.854	151.837
156.87	156.829	156.87	156.905	156.894			156.865
164.898		164.898						C6H12O5	165.076	-0.17775			2-deoxy-D-glucose
169.069				169.069	169.068			C3H5O6P	168.99	0.079349			phosphoenolpyruvate
								C5H10N2O3			169.058	0.01064	glutamine
								C6H14N2O2			169.095	-0.025748	lysine
173.121			173.121					C5H10O5			173.042	-3.97304	ribose
174.891	174.832	174.891		174.888	174.888
175.799						175.799	175.78
181.099				181.099	181.092			C6H12O6	181.071	0.028335			hexose
183.085			183.099	183.085	183.085	183.817	183.802
184.069	184.069
186.828				186.828
188.825				188.825		188.075
191.164			191.164
192.13				192.13	192.132
201.116			201.116					C6H10O6			201.037	0.079041	2-keto-3-deoxygluconate
205.177			205.177					C11H12N2O2	205.097	0.079846			tryptophan
207.767						207.767	207.75
212.863		212.863		212.839
215.07						215.07	215.049
215.768							215.768
220.056							220.056
221.959			221.959	221.958	221.957
231.045	´					231.045		C11H22N2O3	231.17	-0.125319			leucylvaline
231.722						231.722	231.702
262.144	262.144		262.138	262.127	262.127	262.124	262.095
265.954				265.954	265.955	263.693	263.666
276.152			276.152
276.766	276.766
278.139			278.139					C6H8O9P			277.98	0.15919	2-dehydro-3-deoxy-6-phospho-D-gluconate
								C12H21N3O3			278.148	-0.008512	pyrrolysine
290.136			290.136
292.084				292.084	292.084
318.144	318.106	318.144
319.627						319.627	319.603
320.146			320.146
325.162			325.162					C19H32O4	325.237	-0.0753			decylubiquinol
326.435		326.435
337.095	337.095			337.16	337.162
351.602						351.602	351.575
392.682	392.682
405.176			405.176			405.544	405.524
407.192			407.192			407.208
407.54						407.54	407.517
437.149			437.149	437.138	437.141
439.512						439.512	439.491
442.155	442.155
449.168			449.168
461.217						461.217
471.477							471.477
473.158				473.158	473.163
477.185						477.185
478.215				478.215	478.219
481.139			481.139	481.126	481.128
495.452						495.452	495.433
496.191			496.191	496.174	496.178
508.191			508.191	508.175	508.176
514.363	514.363
527.427						527.427	527.407
552.217			552.217			552.253
564.409	564.409
570.212				570.212	570.216		581.357
582.226			582.226
583.363						583.363	583.349
584.429	584.429
613.33							613.33
615.323							615.323
665.315			665.315	665.305	665.305	665.279
669.275							669.275
671.276						671.276	671.27
675.343						675.343
679.331			679.331
691.338				691.338	691.34	691.319
701.358	701.358						701.257
703.246							703.246
713.29				713.29	713.293
757.201							757.201
759.195						759.199	759.195
762.373			762.373	762.355	762.357	762.335
765.375				765.375	765.378	765.353
769.33						769.33
780.355						780.355
785.29						785.29
787.326				787.326	787.333
789.178							789.178
791.175							791.175
796.361				796.361	796.367	796.335
818.661	818.661
845.133							845.133
847.112							847.112
927.457			927.457	927.439	927.443	927.408
941.476			941.476
949.478			949.478
951.43				951.43	951.434
965.433			965.433
1008.54			1008.54			1008.48
1024.51			1024.51			1024.46
1064.51				1064.51	1064.52	1064.48
1092.56			1092.56
1098.55			1098.55
1106.58			1106.58
1139.53				1139.53	1139.54	1139.51
1153.57			1153.57
1163.58				1163.58	1163.59	1163.55
1166.6			1166.6
1191.63			1191.63
1213.56				1213.56	1213.57
1237.62				1237.62
1251.65			1251.65
1265.67			1265.67
1460.75				1460.75
1891.87				1891.87
1965.91				1965.91
